# Supplementary material for: Morphological and phylogenetic characterization of three new Cortinarius (Cortinariaceae, Agaricales) species in Yunnan, China
Source: MycoKeys. 2026 Mar 27;130:231–50. doi: 10.3897/mycokeys.130.170601 (PMC13049452; doi:10.3897/mycokeys.130.170601)
Supplement: XML Treatment for Cortinarius mucobrunneus [file mycokeys.130.170601-treatment1.xml]

<!DOCTYPE tp:taxon-treatment
  PUBLIC "-//TaxonX//DTD Taxonomic Treatment Publishing DTD v0 20100105//EN" "tax-treatment-NSO.dtd">
<tp:taxon-treatment xmlns:tp="http://www.plazi.org/taxpub"><tp:treatment-meta><kwd-group><label>Taxon classification</label><kwd>
                <named-content content-type="kingdom">Fungi</named-content>
              </kwd><kwd>
                <named-content content-type="order">Agaricales</named-content>
              </kwd><kwd>
                <named-content content-type="family">Cortinariaceae</named-content>
              </kwd></kwd-group><mixed-citation publication-type="journal"><person-group><name><surname>Li</surname><given-names>Tai-Shun</given-names></name><name><surname>Guan</surname><given-names>Hong-Bin</given-names></name><name><surname>Yang</surname><given-names>Yan-Yan</given-names></name><name><surname>Wu</surname><given-names>Fang</given-names></name><name><surname>Zhao</surname><given-names>Qi</given-names></name><name><surname>Zhang</surname><given-names>Ying</given-names></name></person-group><article-title>Morphological and phylogenetic characterization of three new <italic><tp:taxon-name><tp:taxon-name-part taxon-name-part-type="genus" reg="Cortinarius">Cortinarius</tp:taxon-name-part></tp:taxon-name></italic> (<tp:taxon-name><tp:taxon-name-part taxon-name-part-type="family" reg="Cortinariaceae">Cortinariaceae</tp:taxon-name-part></tp:taxon-name>, <tp:taxon-name><tp:taxon-name-part taxon-name-part-type="order" reg="Agaricales">Agaricales</tp:taxon-name-part></tp:taxon-name>) species in Yunnan, China</article-title><source>MycoKeys</source><day>27</day><month>03</month><year>2026</year><volume>130</volume><fpage>231</fpage><lpage>250</lpage><pub-id pub-id-type="doi">10.3897/mycokeys.130.170601</pub-id></mixed-citation></tp:treatment-meta><tp:nomenclature><tp:taxon-name><object-id xmlns:xlink="http://www.w3.org/1999/xlink" content-type="arpha" xlink:type="simple">15BEB658-3D43-5BF2-A0FE-C479034C6A5C</object-id>
                    		<tp:taxon-name-part taxon-name-part-type="genus" reg="Cortinarius">Cortinarius</tp:taxon-name-part> <tp:taxon-name-part taxon-name-part-type="species" reg="mucobrunneus">mucobrunneus</tp:taxon-name-part>
                    	
                    		<object-id xmlns:xlink="http://www.w3.org/1999/xlink" content-type="mycobank" xlink:type="simple">860475</object-id>
                    	</tp:taxon-name><tp:taxon-authority>T.S. Li, Y. Zhang &amp; Q. Zhao</tp:taxon-authority><tp:taxon-status xmlns:xlink="http://www.w3.org/1999/xlink" xlink:type="simple">sp. nov</tp:taxon-status><xref ref-type="fig" rid="F2">Fig. 2 Chinese name: 黏褐丝膜菌 (nian he si mo jun)</xref></tp:nomenclature><tp:treatment-sec sec-type="Etymology"><title>Etymology.</title><p>mucobrunneus refers to the brown pileus with mucus on the surface.</p></tp:treatment-sec><tp:treatment-sec sec-type="Holotype"><title>Holotype.</title><p>China • Yunnan Province: Lijiang City, Laojunshan Nature Reserve, at <named-content xmlns:xlink="http://www.w3.org/1999/xlink" content-type="dwc:verbatimCoordinates" xlink:type="simple">26.631426°N, 99.719085°E</named-content>, alt. 3960 m, in <italic><tp:taxon-name><tp:taxon-name-part taxon-name-part-type="genus" reg="Abies">Abies</tp:taxon-name-part></tp:taxon-name></italic> forest, 26 Aug. 2018, LJ1678 (<named-content xmlns:xlink="http://www.w3.org/1999/xlink" content-type="dwc:institutional_code" xlink:title="Cryptogamic Herbarium of Kunming Institute of Botany" xlink:href="https://scientific-collections.gbif.org/institution/a897b083-b832-4395-b663-209d7772a976" xlink:type="simple">HKAS</named-content> 149459).</p></tp:treatment-sec><tp:treatment-sec sec-type="Diagnosis"><title>Diagnosis.</title><p>Similar to <italic><tp:taxon-name><tp:taxon-name-part taxon-name-part-type="genus" reg="Cortinarius">Cortinarius</tp:taxon-name-part> <tp:taxon-name-part taxon-name-part-type="species" reg="vanduzerensis">vanduzerensis</tp:taxon-name-part></tp:taxon-name></italic> in the sticky pileus surface, but differing in the larger basidiospores.</p></tp:treatment-sec><tp:treatment-sec sec-type="Macrostructures"><title>Macrostructures.</title><p><bold><italic>Basidiomata</italic></bold> medium-sized. <bold><italic>Pileus</italic></bold> 40–60 mm diam., conical to campanulate, becoming applanate and umbonate with age; surface viscid, dark brown (7F8) to liver brown (8F8); margin tile red (7D8) to platinum blonde (4B3), undulate, translucent radially striate; context 4–5 mm thick at mid-radius, white. <bold><italic>Lamellae</italic></bold> adnate to adnexed, 3–4 mm broad, moderately crowded, cinnamon (6D4) to brown (6E7); edge serrate. <bold><italic>Stipe</italic></bold> 50–80 × 7–12 mm, cylindrical, usually tapering upwards; surface viscid, white, leaving a cinnamon (6D5) ring on the upper part of the stipe. Basal mycelium white. <bold><italic>Odour</italic></bold> not distinctive.</p><fig id="F2" position="float" orientation="portrait"><object-id xmlns:xlink="http://www.w3.org/1999/xlink" content-type="doi" xlink:type="simple">10.3897/mycokeys.555.170601.figure2</object-id><object-id xmlns:xlink="http://www.w3.org/1999/xlink" content-type="arpha" xlink:type="simple">7254525C-5815-59D6-BD3A-92648FBE22AB</object-id><label>Figure 2.</label><caption><p><italic><tp:taxon-name><tp:taxon-name-part taxon-name-part-type="genus" reg="Cortinarius">Cortinarius</tp:taxon-name-part> <tp:taxon-name-part taxon-name-part-type="species" reg="mucobrunneus">mucobrunneus</tp:taxon-name-part></tp:taxon-name></italic>. a–c. Basidiomata (a, b. <named-content xmlns:xlink="http://www.w3.org/1999/xlink" content-type="dwc:institutional_code" xlink:title="Cryptogamic Herbarium of Kunming Institute of Botany" xlink:href="https://scientific-collections.gbif.org/institution/a897b083-b832-4395-b663-209d7772a976" xlink:type="simple">HKAS</named-content> 149459; c. <named-content xmlns:xlink="http://www.w3.org/1999/xlink" content-type="dwc:institutional_code" xlink:title="Cryptogamic Herbarium of Kunming Institute of Botany" xlink:href="https://scientific-collections.gbif.org/institution/a897b083-b832-4395-b663-209d7772a976" xlink:type="simple">HKAS</named-content> 149456); d. Scanning electron micrograph of basidiospore; e. Basidiospores; f, g. Basidia; h. Pileipellis. Scale bars: 2 cm (a–c); 5 μm (d); 20 μm (e–g); 50 μm (h).</p></caption><graphic xmlns:xlink="http://www.w3.org/1999/xlink" xlink:href="mycokeys-130-231-g002.jpg" id="oo_1571013.jpg" position="float" orientation="portrait" xlink:type="simple"><uri content-type="original_file" xlink:type="simple">https://binary.pensoft.net/fig/1571013</uri></graphic></fig></tp:treatment-sec><tp:treatment-sec sec-type="Microstructures"><title>Microstructures.</title><p><bold><italic>Basidiospores</italic></bold> [100/2/2] (13–) 13.5–16 (–17) × 8–10 (–10.5) μm [Q = (1.42) 1.52–1.91 (–2), <bold>Q</bold> = 1.66 ± 0.09], elliptical to amygdaliform, cinnamon in KOH, strongly verrucose. <bold><italic>Basidia</italic></bold> 40–57 × 14–17 μm, clavate, 4-spored. <bold><italic>Lamella trama</italic></bold> hyphae 4–16 μm diam., smooth, colourless. Lamellar edges fertile. <bold><italic>Pileipellis</italic></bold> duplex: epicutis strongly gelatinous, 110–230 μm thick, composed of flat, loosely arranged, long-celled, colourless hyphae 4–10 μm diam.; hypocutis 35–70 μm thick, composed of cylindrical to elliptical, strongly interwoven, colourless hyphae 4–12 μm diam., some hyphae with spiral or spotted encrustations. <bold><italic>Stipe hyphae</italic></bold> 4–10 μm diam., colourless, smooth. <bold><italic>Clamp connections</italic></bold> absent.</p></tp:treatment-sec><tp:treatment-sec sec-type="Habitat"><title>Habitat.</title><p>Mycorrhizal, gregarious in coniferous forests dominated by <italic><tp:taxon-name><tp:taxon-name-part taxon-name-part-type="genus" reg="Picea">Picea</tp:taxon-name-part></tp:taxon-name></italic> spp. and <italic><tp:taxon-name><tp:taxon-name-part taxon-name-part-type="genus" reg="Abies">Abies</tp:taxon-name-part></tp:taxon-name></italic> spp. trees.</p></tp:treatment-sec><tp:treatment-sec sec-type="Distribution"><title>Distribution.</title><p>Known from the southern Yunnan Province, China.</p></tp:treatment-sec><tp:treatment-sec sec-type="Additional material examined"><title>Additional material examined.</title><p>China • Yunnan Province: Lijiang City, Laojunshan Nature Reserve, at <named-content xmlns:xlink="http://www.w3.org/1999/xlink" content-type="dwc:verbatimCoordinates" xlink:type="simple">26.631426°N, 99.719085°E</named-content>, alt. 3960 m, in <italic><tp:taxon-name><tp:taxon-name-part taxon-name-part-type="genus" reg="Abies">Abies</tp:taxon-name-part></tp:taxon-name></italic> forest, 16 Aug. 2017, LJ981 (<named-content xmlns:xlink="http://www.w3.org/1999/xlink" content-type="dwc:institutional_code" xlink:title="Cryptogamic Herbarium of Kunming Institute of Botany" xlink:href="https://scientific-collections.gbif.org/institution/a897b083-b832-4395-b663-209d7772a976" xlink:type="simple">HKAS</named-content> 149456).</p></tp:treatment-sec><tp:treatment-sec sec-type="Notes"><title>Notes.</title><p><italic><tp:taxon-name><tp:taxon-name-part taxon-name-part-type="genus" reg="Cortinarius">Cortinarius</tp:taxon-name-part> <tp:taxon-name-part taxon-name-part-type="species" reg="mucobrunneus">mucobrunneus</tp:taxon-name-part></tp:taxon-name></italic> is characterized by its victid basidiomata, dark brown pileus with translucent stripes, cinnamon to brown lamellae, white stipe leaving a cinnamon ring on the upper part, and elliptical to amygdaliform, strongly warty basidiospores. Phylogenetic analysis indicates that <italic><tp:taxon-name><tp:taxon-name-part taxon-name-part-type="genus" reg="Cortinarius">C.</tp:taxon-name-part> <tp:taxon-name-part taxon-name-part-type="species" reg="mucobrunneus">mucobrunneus</tp:taxon-name-part></tp:taxon-name></italic> is nested in sect. <italic><tp:taxon-name><tp:taxon-name-part taxon-name-part-type="genus" reg="Cortinarius"/><tp:taxon-name-part taxon-name-part-type="section" reg="Cortinarius"/><tp:taxon-name-part taxon-name-part-type="section" reg="Defibulati">Defibulati</tp:taxon-name-part></tp:taxon-name></italic> and is more closely related to <italic><tp:taxon-name><tp:taxon-name-part taxon-name-part-type="genus" reg="Cortinarius">C.</tp:taxon-name-part> <tp:taxon-name-part taxon-name-part-type="species" reg="mucifluus">mucifluus</tp:taxon-name-part></tp:taxon-name></italic> and <italic><tp:taxon-name><tp:taxon-name-part taxon-name-part-type="genus" reg="Cortinarius">C.</tp:taxon-name-part> <tp:taxon-name-part taxon-name-part-type="species" reg="vanduzerensis">vanduzerensis</tp:taxon-name-part></tp:taxon-name></italic> (Fig. <xref ref-type="fig" rid="F1">1</xref>). Morphologically, <italic><tp:taxon-name><tp:taxon-name-part taxon-name-part-type="genus" reg="Cortinarius">C.</tp:taxon-name-part> <tp:taxon-name-part taxon-name-part-type="species" reg="mucobrunneus">mucobrunneus</tp:taxon-name-part></tp:taxon-name></italic> showcases a dark brown pileus with tile red to platinum blonde margins alongside a white stipe, in contrast to <italic><tp:taxon-name><tp:taxon-name-part taxon-name-part-type="genus" reg="Cortinarius">C.</tp:taxon-name-part> <tp:taxon-name-part taxon-name-part-type="species" reg="vanduzerensis">vanduzerensis</tp:taxon-name-part></tp:taxon-name></italic> has a chestnut-black pileus with chestnut-brown margins and a light purple to dark lavender stipe (<xref ref-type="bibr" rid="B44">Smith and Trappe 1972</xref>). Furthermore, <italic><tp:taxon-name><tp:taxon-name-part taxon-name-part-type="genus" reg="Cortinarius">C.</tp:taxon-name-part> <tp:taxon-name-part taxon-name-part-type="species" reg="mucobrunneus">mucobrunneus</tp:taxon-name-part></tp:taxon-name></italic> has larger basidiospores [13–) 13.5–16 (–17) × 8–10 (–10.5) μm <italic>vs</italic>. (11–) 12–14 (–15) × 7–8 (–9) μm] than <italic><tp:taxon-name><tp:taxon-name-part taxon-name-part-type="genus" reg="Cortinarius">C.</tp:taxon-name-part> <tp:taxon-name-part taxon-name-part-type="species" reg="vanduzerensis">vanduzerensis</tp:taxon-name-part></tp:taxon-name></italic> (<xref ref-type="bibr" rid="B44">Smith and Trappe 1972</xref>). <italic><tp:taxon-name><tp:taxon-name-part taxon-name-part-type="genus" reg="Cortinarius">Cortinarius</tp:taxon-name-part> <tp:taxon-name-part taxon-name-part-type="species" reg="mucobrunneus">mucobrunneus</tp:taxon-name-part></tp:taxon-name></italic> is frequently misidentified as <italic><tp:taxon-name><tp:taxon-name-part taxon-name-part-type="genus" reg="Cortinarius">C.</tp:taxon-name-part> <tp:taxon-name-part taxon-name-part-type="species" reg="mucifluus">mucifluus</tp:taxon-name-part></tp:taxon-name></italic> due to the presence of translucent striations along the margin of the pileus, the pale stipe, and the cinnamon-hued annulus situated on the upper portion of the stipe. Nevertheless, <italic><tp:taxon-name><tp:taxon-name-part taxon-name-part-type="genus" reg="Cortinarius">C.</tp:taxon-name-part> <tp:taxon-name-part taxon-name-part-type="species" reg="mucobrunneus">mucobrunneus</tp:taxon-name-part></tp:taxon-name></italic> is characterized by a dark brown to liver brown pileus that exhibits broader basidiospores, in contrast to the ochraceous brown pileus of <italic><tp:taxon-name><tp:taxon-name-part taxon-name-part-type="genus" reg="Cortinarius">C.</tp:taxon-name-part> <tp:taxon-name-part taxon-name-part-type="species" reg="mucifluus">mucifluus</tp:taxon-name-part></tp:taxon-name></italic>, which features comparatively narrower basidiospores.</p></tp:treatment-sec><tp:treatment-sec><!--Section generated to contain objects referenced in tp:taxon-treatment.--><fig id="F1" position="float" orientation="portrait"><object-id xmlns:xlink="http://www.w3.org/1999/xlink" content-type="doi" xlink:type="simple">10.3897/mycokeys.555.170601.figure1</object-id><object-id xmlns:xlink="http://www.w3.org/1999/xlink" content-type="arpha" xlink:type="simple">B2DA82C6-602C-530B-915C-57AA9763F635</object-id><label>Figure 1.</label><caption><p>Maximum likelihood phylogenetic tree generated from the combined <abbrev xmlns:xlink="http://www.w3.org/1999/xlink" xlink:title="internal transcribed spacer" xlink:type="simple">ITS</abbrev> and <abbrev xmlns:xlink="http://www.w3.org/1999/xlink" xlink:title="nuclear ribosomal RNA" xlink:type="simple">nrLSU</abbrev> sequenced dataset. Maximum likelihood bootstrap (<abbrev xmlns:xlink="http://www.w3.org/1999/xlink" xlink:title="Maximum likelihood" xlink:type="simple">ML</abbrev>-BP) ≥ 85% and Bayesian posterior probabilities (<abbrev xmlns:xlink="http://www.w3.org/1999/xlink" xlink:title="Bayesian inference" xlink:type="simple">BI</abbrev>-<abbrev xmlns:xlink="http://www.w3.org/1999/xlink" xlink:title="posterior probability" xlink:type="simple">PP</abbrev>) ≥ 0.90 are indicated above the nodes. “-” indicates that the support value was less than the respective threshold. The specimen vouchers and country are indicated after the species names. New samples collected in this study are indicated in red. “T” indicates that the type specimens.</p></caption><graphic xmlns:xlink="http://www.w3.org/1999/xlink" xlink:href="mycokeys-130-231-g001.jpg" id="oo_1571012.jpg" position="float" orientation="portrait" xlink:type="simple"><uri content-type="original_file" xlink:type="simple">https://binary.pensoft.net/fig/1571012</uri></graphic></fig></tp:treatment-sec><ref-list><ref id="B44"><mixed-citation xmlns:xlink="http://www.w3.org/1999/xlink" xlink:type="simple">Smith AH, Trappe JM (1972) The Higher <tp:taxon-name><tp:taxon-name-part taxon-name-part-type="kingdom">Fungi</tp:taxon-name-part></tp:taxon-name> of Oregon’s Cascade Head Experimental Forest and Vicinity—I. The Genus <italic><tp:taxon-name><tp:taxon-name-part taxon-name-part-type="genus">Phaeocollybia</tp:taxon-name-part></tp:taxon-name></italic> (<tp:taxon-name><tp:taxon-name-part taxon-name-part-type="order">Agaricales</tp:taxon-name-part></tp:taxon-name>) and Notes and Descriptions of Other Species in the <tp:taxon-name><tp:taxon-name-part taxon-name-part-type="order">Agaricales</tp:taxon-name-part></tp:taxon-name>. Mycologia 64(5): 1138–1153. <ext-link xlink:href="10.1080/00275514.1972.12019358" ext-link-type="doi" xlink:type="simple">https://doi.org/10.1080/00275514.1972.12019358</ext-link></mixed-citation></ref></ref-list></tp:taxon-treatment>
