# Supplementary material for: Morphological and phylogenetic characterization of three new Cortinarius (Cortinariaceae, Agaricales) species in Yunnan, China
Source: MycoKeys. 2026 Mar 27;130:231–50. doi: 10.3897/mycokeys.130.170601 (PMC13049452; doi:10.3897/mycokeys.130.170601)
Supplement: XML Treatment for Cortinarius rugosiviscidus [file mycokeys.130.170601-treatment2.xml]

<!DOCTYPE tp:taxon-treatment
  PUBLIC "-//TaxonX//DTD Taxonomic Treatment Publishing DTD v0 20100105//EN" "tax-treatment-NSO.dtd">
<tp:taxon-treatment xmlns:tp="http://www.plazi.org/taxpub"><tp:treatment-meta><kwd-group><label>Taxon classification</label><kwd>
                <named-content content-type="kingdom">Fungi</named-content>
              </kwd><kwd>
                <named-content content-type="order">Agaricales</named-content>
              </kwd><kwd>
                <named-content content-type="family">Cortinariaceae</named-content>
              </kwd></kwd-group><mixed-citation publication-type="journal"><person-group><name><surname>Li</surname><given-names>Tai-Shun</given-names></name><name><surname>Guan</surname><given-names>Hong-Bin</given-names></name><name><surname>Yang</surname><given-names>Yan-Yan</given-names></name><name><surname>Wu</surname><given-names>Fang</given-names></name><name><surname>Zhao</surname><given-names>Qi</given-names></name><name><surname>Zhang</surname><given-names>Ying</given-names></name></person-group><article-title>Morphological and phylogenetic characterization of three new <italic><tp:taxon-name><tp:taxon-name-part taxon-name-part-type="genus" reg="Cortinarius">Cortinarius</tp:taxon-name-part></tp:taxon-name></italic> (<tp:taxon-name><tp:taxon-name-part taxon-name-part-type="family" reg="Cortinariaceae">Cortinariaceae</tp:taxon-name-part></tp:taxon-name>, <tp:taxon-name><tp:taxon-name-part taxon-name-part-type="order" reg="Agaricales">Agaricales</tp:taxon-name-part></tp:taxon-name>) species in Yunnan, China</article-title><source>MycoKeys</source><day>27</day><month>03</month><year>2026</year><volume>130</volume><fpage>231</fpage><lpage>250</lpage><pub-id pub-id-type="doi">10.3897/mycokeys.130.170601</pub-id></mixed-citation></tp:treatment-meta><tp:nomenclature><tp:taxon-name><object-id xmlns:xlink="http://www.w3.org/1999/xlink" content-type="arpha" xlink:type="simple">E91B5A97-AA4C-563B-B816-82AB42A3D08C</object-id>
                    		<tp:taxon-name-part taxon-name-part-type="genus" reg="Cortinarius">Cortinarius</tp:taxon-name-part> <tp:taxon-name-part taxon-name-part-type="species" reg="rugosiviscidus">rugosiviscidus</tp:taxon-name-part>
                    	
                    		<object-id xmlns:xlink="http://www.w3.org/1999/xlink" content-type="mycobank" xlink:type="simple">860476</object-id>
                    	</tp:taxon-name><tp:taxon-authority>T.S. Li, Y. Zhang &amp; Q. Zhao</tp:taxon-authority><tp:taxon-status xmlns:xlink="http://www.w3.org/1999/xlink" xlink:type="simple">sp. nov</tp:taxon-status><xref ref-type="fig" rid="F3">Fig. 3 Chinese name: 皱粘丝膜菌 (zhou nian si mo jun)</xref></tp:nomenclature><tp:treatment-sec sec-type="Etymology"><title>Etymology.</title><p>rugosiviscidus refers to the wrinkled and sticky surface of the pileus.</p></tp:treatment-sec><tp:treatment-sec sec-type="Holotype"><title>Holotype.</title><p>China • Yunnan Province: Lijiang City, Laojunshan Nature Reserve, at <named-content xmlns:xlink="http://www.w3.org/1999/xlink" content-type="dwc:verbatimCoordinates" xlink:type="simple">26.631426°N, 99.719085°E</named-content>, alt. 3960 m, in <italic><tp:taxon-name><tp:taxon-name-part taxon-name-part-type="genus" reg="Abies">Abies</tp:taxon-name-part></tp:taxon-name></italic> forest, 25 Aug. 2018, LJ1634 (<named-content xmlns:xlink="http://www.w3.org/1999/xlink" content-type="dwc:institutional_code" xlink:title="Cryptogamic Herbarium of Kunming Institute of Botany" xlink:href="https://scientific-collections.gbif.org/institution/a897b083-b832-4395-b663-209d7772a976" xlink:type="simple">HKAS</named-content> 149458).</p></tp:treatment-sec><tp:treatment-sec sec-type="Diagnosis"><title>Diagnosis.</title><p>Similar to <italic><tp:taxon-name><tp:taxon-name-part taxon-name-part-type="genus" reg="Cortinarius">Cortinarius</tp:taxon-name-part> <tp:taxon-name-part taxon-name-part-type="species" reg="mucobrunneus">mucobrunneus</tp:taxon-name-part></tp:taxon-name></italic> in the sticky pileus surface, but differing in the lighter pileus color and shorter basidiospores.</p></tp:treatment-sec><tp:treatment-sec sec-type="Macrostructures"><title>Macrostructures.</title><p><bold><italic>Basidioma</italic></bold> medium-sized. <bold><italic>Pileus</italic></bold> 20–65 mm diam., hemispherical, conical to campanulate, becoming applanate and umbonate with age; surface viscid, wrinkled when mature, dark blonde (5D4) to dark brown (6F8), becoming light brown (6C3) when mature; margin no radially striated; context 3–6 mm thick at mid-radius, white, then turns reddish blonde (5C4). <bold><italic>Lamellae</italic></bold> adnate to adnexed, 4–8 mm broad, moderately crowded, first light reddish golden (6C5), later brown (6E6); edge serrate. <bold><italic>Stipe</italic></bold> 40–100 × 8–15 mm, cylindrical, slightly curved, usually tapering upwards, solid; surface viscid, the upper part light brown (6C3), the lower part white; context white, sometimes with dark blonde (5D4) bruises. Basal mycelium white. <bold><italic>Odour</italic></bold> not distinctive.</p><fig id="F3" position="float" orientation="portrait"><object-id xmlns:xlink="http://www.w3.org/1999/xlink" content-type="doi" xlink:type="simple">10.3897/mycokeys.555.170601.figure3</object-id><object-id xmlns:xlink="http://www.w3.org/1999/xlink" content-type="arpha" xlink:type="simple">5BCEEBBF-0E2E-572E-8409-B970C71C8081</object-id><label>Figure 3.</label><caption><p><italic><tp:taxon-name><tp:taxon-name-part taxon-name-part-type="genus" reg="Cortinarius">Cortinarius</tp:taxon-name-part> <tp:taxon-name-part taxon-name-part-type="species" reg="rugosiviscidus">rugosiviscidus</tp:taxon-name-part></tp:taxon-name></italic>. a–c. Basidiomata; (a. <named-content xmlns:xlink="http://www.w3.org/1999/xlink" content-type="dwc:institutional_code" xlink:title="Cryptogamic Herbarium of Kunming Institute of Botany" xlink:href="https://scientific-collections.gbif.org/institution/a897b083-b832-4395-b663-209d7772a976" xlink:type="simple">HKAS</named-content> 149458; b, c. <named-content xmlns:xlink="http://www.w3.org/1999/xlink" content-type="dwc:institutional_code" xlink:title="Cryptogamic Herbarium of Kunming Institute of Botany" xlink:href="https://scientific-collections.gbif.org/institution/a897b083-b832-4395-b663-209d7772a976" xlink:type="simple">HKAS</named-content> 149457); d. Scanning electron micrograph of basidiospore; e. Basidiospores; f, g. Basidia; h. Pileipellis. Scale bars: 2 cm (a–c); 5 μm (d); 20 μm (e–g); 50 μm (h).</p></caption><graphic xmlns:xlink="http://www.w3.org/1999/xlink" xlink:href="mycokeys-130-231-g003.jpg" id="oo_1571014.jpg" position="float" orientation="portrait" xlink:type="simple"><uri content-type="original_file" xlink:type="simple">https://binary.pensoft.net/fig/1571014</uri></graphic></fig></tp:treatment-sec><tp:treatment-sec sec-type="Microstructures"><title>Microstructures.</title><p><bold><italic>Basidiospores</italic></bold> [150/2/2] (11–) 11.5–15 (–15.5) × (7–) 7.5–9.5 (–10) μm [Q = (1.32–) 1.35–1.73 (–1.85), <bold>Q</bold> = 1.55 ± 0.08], elliptical to amygdaliform, brown in KOH, moderately verrucose. <bold><italic>Basidia</italic></bold> 34–55 × 12–18 μm, clavate, 4-spored. Marginal elements (n = 20) 19–30 × 9–12 μm, broadly fusiform, elliptical. <bold><italic>Lamella trama</italic></bold> hyphae 4–12 μm diam., smooth, colourless. Lamellar edges fertile. <bold><italic>Pileipellis</italic></bold> duplex: epicutis strongly gelatinous, 300–385 μm thick, composed of cylindrical, loosely arranged, long-celled, colourless hyphae 4–7 μm diam.; hypocutis 90–150 μm thick, composed of cylindrical to elliptical, strongly interwoven, colourless hyphae 5–14 μm diam., some hyphae with spiral or spotted encrustations. <bold><italic>Stipe hyphae</italic></bold> 3–8 μm diam., colourless, smooth. <bold><italic>Clamp connections</italic></bold> absent.</p></tp:treatment-sec><tp:treatment-sec sec-type="Habitat"><title>Habitat.</title><p>Mycorrhizal, gregarious in coniferous forests dominated by <italic><tp:taxon-name><tp:taxon-name-part taxon-name-part-type="genus" reg="Picea">Picea</tp:taxon-name-part></tp:taxon-name></italic> and <italic><tp:taxon-name><tp:taxon-name-part taxon-name-part-type="genus" reg="Abies">Abies</tp:taxon-name-part></tp:taxon-name></italic> trees.</p></tp:treatment-sec><tp:treatment-sec sec-type="Distribution"><title>Distribution.</title><p>Known from the southern Yunnan Province, China.</p></tp:treatment-sec><tp:treatment-sec sec-type="Additional material examined"><title>Additional material examined.</title><p>China • Yunnan Province: Lijiang City, Laojunshan Nature Reserve, at <named-content xmlns:xlink="http://www.w3.org/1999/xlink" content-type="dwc:verbatimCoordinates" xlink:type="simple">26.631426°N, 99.719085°E</named-content>, alt. 3960 m, in <italic><tp:taxon-name><tp:taxon-name-part taxon-name-part-type="genus" reg="Abies">Abies</tp:taxon-name-part></tp:taxon-name></italic> forest, 10 Aug. 2023, ZY13 (<named-content xmlns:xlink="http://www.w3.org/1999/xlink" content-type="dwc:institutional_code" xlink:title="Cryptogamic Herbarium of Kunming Institute of Botany" xlink:href="https://scientific-collections.gbif.org/institution/a897b083-b832-4395-b663-209d7772a976" xlink:type="simple">HKAS</named-content> 149457).</p></tp:treatment-sec><tp:treatment-sec sec-type="Notes"><title>Notes.</title><p><italic><tp:taxon-name><tp:taxon-name-part taxon-name-part-type="genus" reg="Cortinarius">Cortinarius</tp:taxon-name-part> <tp:taxon-name-part taxon-name-part-type="species" reg="rugosiviscidus">rugosiviscidus</tp:taxon-name-part></tp:taxon-name></italic> is characterized by its victid basidiomata, light brown pileus with a wrinkled surface, brown lamellae, light brown stipe, and elliptical to amygdaliform basidiospores. Phylogenetic analysis indicates <italic><tp:taxon-name><tp:taxon-name-part taxon-name-part-type="genus" reg="Cortinarius">C.</tp:taxon-name-part> <tp:taxon-name-part taxon-name-part-type="species" reg="rugosiviscidus">rugosiviscidus</tp:taxon-name-part></tp:taxon-name></italic> is nested in sect. <italic><tp:taxon-name><tp:taxon-name-part taxon-name-part-type="genus" reg="Cortinarius"/><tp:taxon-name-part taxon-name-part-type="section" reg="Cortinarius"/><tp:taxon-name-part taxon-name-part-type="section" reg="Defibulati">Defibulati</tp:taxon-name-part></tp:taxon-name></italic> sister branch to <italic><tp:taxon-name><tp:taxon-name-part taxon-name-part-type="genus" reg="Cortinarius">C.</tp:taxon-name-part> <tp:taxon-name-part taxon-name-part-type="species" reg="mucobrunneus">mucobrunneus</tp:taxon-name-part></tp:taxon-name></italic> (Fig. <xref ref-type="fig" rid="F1">1</xref>). Morphologically, <italic><tp:taxon-name><tp:taxon-name-part taxon-name-part-type="genus" reg="Cortinarius">C.</tp:taxon-name-part> <tp:taxon-name-part taxon-name-part-type="species" reg="rugosiviscidus">rugosiviscidus</tp:taxon-name-part></tp:taxon-name></italic> showcases a light brown pileus with a light brown stipe, in contrast to <italic><tp:taxon-name><tp:taxon-name-part taxon-name-part-type="genus" reg="Cortinarius">C.</tp:taxon-name-part> <tp:taxon-name-part taxon-name-part-type="species" reg="mucobrunneus">mucobrunneus</tp:taxon-name-part></tp:taxon-name></italic>, which has a dark brown pileus and a white stipe.</p></tp:treatment-sec><tp:treatment-sec><!--Section generated to contain objects referenced in tp:taxon-treatment.--><fig id="F1" position="float" orientation="portrait"><object-id xmlns:xlink="http://www.w3.org/1999/xlink" content-type="doi" xlink:type="simple">10.3897/mycokeys.555.170601.figure1</object-id><object-id xmlns:xlink="http://www.w3.org/1999/xlink" content-type="arpha" xlink:type="simple">B2DA82C6-602C-530B-915C-57AA9763F635</object-id><label>Figure 1.</label><caption><p>Maximum likelihood phylogenetic tree generated from the combined <abbrev xmlns:xlink="http://www.w3.org/1999/xlink" xlink:title="internal transcribed spacer" xlink:type="simple">ITS</abbrev> and <abbrev xmlns:xlink="http://www.w3.org/1999/xlink" xlink:title="nuclear ribosomal RNA" xlink:type="simple">nrLSU</abbrev> sequenced dataset. Maximum likelihood bootstrap (<abbrev xmlns:xlink="http://www.w3.org/1999/xlink" xlink:title="Maximum likelihood" xlink:type="simple">ML</abbrev>-BP) ≥ 85% and Bayesian posterior probabilities (<abbrev xmlns:xlink="http://www.w3.org/1999/xlink" xlink:title="Bayesian inference" xlink:type="simple">BI</abbrev>-<abbrev xmlns:xlink="http://www.w3.org/1999/xlink" xlink:title="posterior probability" xlink:type="simple">PP</abbrev>) ≥ 0.90 are indicated above the nodes. “-” indicates that the support value was less than the respective threshold. The specimen vouchers and country are indicated after the species names. New samples collected in this study are indicated in red. “T” indicates that the type specimens.</p></caption><graphic xmlns:xlink="http://www.w3.org/1999/xlink" xlink:href="mycokeys-130-231-g001.jpg" id="oo_1571012.jpg" position="float" orientation="portrait" xlink:type="simple"><uri content-type="original_file" xlink:type="simple">https://binary.pensoft.net/fig/1571012</uri></graphic></fig></tp:treatment-sec></tp:taxon-treatment>
