# Supplementary material for: Morphological and phylogenetic characterization of three new Cortinarius (Cortinariaceae, Agaricales) species in Yunnan, China
Source: MycoKeys. 2026 Mar 27;130:231–50. doi: 10.3897/mycokeys.130.170601 (PMC13049452; doi:10.3897/mycokeys.130.170601)
Supplement: XML Treatment for Cortinarius saloroides [file mycokeys.130.170601-treatment3.xml]

<!DOCTYPE tp:taxon-treatment
  PUBLIC "-//TaxonX//DTD Taxonomic Treatment Publishing DTD v0 20100105//EN" "tax-treatment-NSO.dtd">
<tp:taxon-treatment xmlns:tp="http://www.plazi.org/taxpub"><tp:treatment-meta><kwd-group><label>Taxon classification</label><kwd>
                <named-content content-type="kingdom">Fungi</named-content>
              </kwd><kwd>
                <named-content content-type="order">Agaricales</named-content>
              </kwd><kwd>
                <named-content content-type="family">Cortinariaceae</named-content>
              </kwd></kwd-group><mixed-citation publication-type="journal"><person-group><name><surname>Li</surname><given-names>Tai-Shun</given-names></name><name><surname>Guan</surname><given-names>Hong-Bin</given-names></name><name><surname>Yang</surname><given-names>Yan-Yan</given-names></name><name><surname>Wu</surname><given-names>Fang</given-names></name><name><surname>Zhao</surname><given-names>Qi</given-names></name><name><surname>Zhang</surname><given-names>Ying</given-names></name></person-group><article-title>Morphological and phylogenetic characterization of three new <italic><tp:taxon-name><tp:taxon-name-part taxon-name-part-type="genus" reg="Cortinarius">Cortinarius</tp:taxon-name-part></tp:taxon-name></italic> (<tp:taxon-name><tp:taxon-name-part taxon-name-part-type="family" reg="Cortinariaceae">Cortinariaceae</tp:taxon-name-part></tp:taxon-name>, <tp:taxon-name><tp:taxon-name-part taxon-name-part-type="order" reg="Agaricales">Agaricales</tp:taxon-name-part></tp:taxon-name>) species in Yunnan, China</article-title><source>MycoKeys</source><day>27</day><month>03</month><year>2026</year><volume>130</volume><fpage>231</fpage><lpage>250</lpage><pub-id pub-id-type="doi">10.3897/mycokeys.130.170601</pub-id></mixed-citation></tp:treatment-meta><tp:nomenclature><tp:taxon-name><object-id xmlns:xlink="http://www.w3.org/1999/xlink" content-type="arpha" xlink:type="simple">D6F24E0B-5646-51D5-9482-3D77C8CDA263</object-id>
                    		<tp:taxon-name-part taxon-name-part-type="genus" reg="Cortinarius">Cortinarius</tp:taxon-name-part> <tp:taxon-name-part taxon-name-part-type="species" reg="saloroides">saloroides</tp:taxon-name-part>
                    	
                    		<object-id xmlns:xlink="http://www.w3.org/1999/xlink" content-type="mycobank" xlink:type="simple">860477</object-id>
                    	</tp:taxon-name><tp:taxon-authority>T.S. Li, Y. Zhang &amp; Q. Zhao</tp:taxon-authority><tp:taxon-status xmlns:xlink="http://www.w3.org/1999/xlink" xlink:type="simple">sp. nov</tp:taxon-status><xref ref-type="fig" rid="F4">Fig. 4 Chinese name: 类蓝紫丝膜菌 (lei lan zi si mo jun)</xref></tp:nomenclature><tp:treatment-sec sec-type="Etymology"><title>Etymology.</title><p>saloroides refers to species that are morphologically similar to <italic><tp:taxon-name><tp:taxon-name-part taxon-name-part-type="genus" reg="Cortinarius">Cortinarius</tp:taxon-name-part> <tp:taxon-name-part taxon-name-part-type="species" reg="salor">salor</tp:taxon-name-part></tp:taxon-name></italic>.</p></tp:treatment-sec><tp:treatment-sec sec-type="Holotype"><title>Holotype.</title><p>China • Yunnan Province: Pingbian County, Daweishan National Forest Park, at 22.963949°N 103.702776°E, alt. 2250 m, in the rainforest, 15 Jul. 2020, PB94 (<named-content xmlns:xlink="http://www.w3.org/1999/xlink" content-type="dwc:institutional_code" xlink:title="Cryptogamic Herbarium of Kunming Institute of Botany" xlink:href="https://scientific-collections.gbif.org/institution/a897b083-b832-4395-b663-209d7772a976" xlink:type="simple">HKAS</named-content> 149461).</p></tp:treatment-sec><tp:treatment-sec sec-type="Diagnosis"><title>Diagnosis.</title><p>Similar to <italic><tp:taxon-name><tp:taxon-name-part taxon-name-part-type="genus" reg="Cortinarius">Cortinarius</tp:taxon-name-part> <tp:taxon-name-part taxon-name-part-type="species" reg="fibrillososalor">fibrillososalor</tp:taxon-name-part></tp:taxon-name></italic> in the violaceous to whitish mauve pileus with fine fibrous scales, but differing in the thicker pileipellis.</p><fig id="F4" position="float" orientation="portrait"><object-id xmlns:xlink="http://www.w3.org/1999/xlink" content-type="doi" xlink:type="simple">10.3897/mycokeys.555.170601.figure4</object-id><object-id xmlns:xlink="http://www.w3.org/1999/xlink" content-type="arpha" xlink:type="simple">BE11D420-06E9-51C6-9F0F-6D80EE70B92D</object-id><label>Figure 4.</label><caption><p><italic><tp:taxon-name><tp:taxon-name-part taxon-name-part-type="genus" reg="Cortinarius">Cortinarius</tp:taxon-name-part> <tp:taxon-name-part taxon-name-part-type="species" reg="saloroides">saloroides</tp:taxon-name-part></tp:taxon-name></italic>. a, b. Basidiomata (a. <named-content xmlns:xlink="http://www.w3.org/1999/xlink" content-type="dwc:institutional_code" xlink:title="Cryptogamic Herbarium of Kunming Institute of Botany" xlink:href="https://scientific-collections.gbif.org/institution/a897b083-b832-4395-b663-209d7772a976" xlink:type="simple">HKAS</named-content> 149460; b. <named-content xmlns:xlink="http://www.w3.org/1999/xlink" content-type="dwc:institutional_code" xlink:title="Cryptogamic Herbarium of Kunming Institute of Botany" xlink:href="https://scientific-collections.gbif.org/institution/a897b083-b832-4395-b663-209d7772a976" xlink:type="simple">HKAS</named-content> 149461); c. Pileipellis; d. Scanning electron micrograph of basidiospore; e. Basidiospores; f, g. Basidia. Scale bars: 2 cm (a, b); 50 μm (c); 2 μm (d); 10 μm (e–g).</p></caption><graphic xmlns:xlink="http://www.w3.org/1999/xlink" xlink:href="mycokeys-130-231-g004.jpg" id="oo_1571015.jpg" position="float" orientation="portrait" xlink:type="simple"><uri content-type="original_file" xlink:type="simple">https://binary.pensoft.net/fig/1571015</uri></graphic></fig></tp:treatment-sec><tp:treatment-sec sec-type="Macrostructures"><title>Macrostructures.</title><p><bold><italic>Basidioma</italic></bold> small-sized. <bold><italic>Pileus</italic></bold> 15–45 mm diam., hemispherical to campanulate, becoming applanate and umbonate with age; surface dry, or viscid when wet, violet (17A8-17B8) to reddish violet (16B6), becoming mauve (17A5-17B5) when mature, with light brown (7D4) in the center and fine fibrous scales; margin inrolled when young, with remnants of universal veil; context 2–3 mm thick at mid-radius, white. <bold><italic>Lamellae</italic></bold> adnate to adnexed, 2–4 mm broad, moderately crowded, first white to mauve (17A5-17B5), later light brown (7D4); edge crenate. <bold><italic>Stipe</italic></bold> 20–50 × 4–6 mm, cylindrical, curved, usually tapering upwards; surface dry, bluish violet (18B6) or slightly lighter, leaving a light brown (7D4) ring on the upper part of the stipe; context white. Basal mycelium white. <bold><italic>Odour</italic></bold> not distinctive.</p></tp:treatment-sec><tp:treatment-sec sec-type="Microstructures"><title>Microstructures.</title><p><bold><italic>Basidiospores</italic></bold> [100/2/2] 7–8.5 (–9) × (5–) 5.5–6.5 (–7) μm [Q = 1.11–1.38, <bold>Q</bold> = 1.24 ± 0.06], subspherical, broadly elliptical to elliptical, light brown to dark brown in KOH, moderately verrucose. <bold><italic>Basidia</italic></bold> 24–36 × 7–10 μm, clavate, 4-spored. <bold><italic>Lamella trama</italic></bold> hyphae 6–22 μm diam., smooth, colourless. Lamellar edges fertile. <bold><italic>Pileipellis</italic></bold> duplex: epicutis strongly gelatinous, 225–370 μm thick, composed of cylindrical, loosely arranged, long-celled, colourless hyphae 4–14 μm diam.; hypocutis 90–120 μm thick, composed of cylindrical to elliptical, strongly interwoven, colourless hyphae 8–23 μm diam., some hyphae with spiral or spotted encrustations. <bold><italic>Stipe hyphae</italic></bold> 3–10 μm diam., colourless, smooth. <bold><italic>Clamp connections</italic></bold> present. Cystidia absent.</p></tp:treatment-sec><tp:treatment-sec sec-type="Habitat"><title>Habitat.</title><p>Mycorrhizal, gregarious on the ground in tropical rainforests.</p></tp:treatment-sec><tp:treatment-sec sec-type="Distribution"><title>Distribution.</title><p>Known from the southern Yunnan Province, China.</p></tp:treatment-sec><tp:treatment-sec sec-type="Additional material examined"><title>Additional material examined.</title><p>China • Yunnan Province: Pingbian County, Daweishan National Forest Park, at 22.963949°N 103.702776°E, alt. 2250 m, in the rainforest, 29 Jul. 2019, PB-DWS 391 (<named-content xmlns:xlink="http://www.w3.org/1999/xlink" content-type="dwc:institutional_code" xlink:title="Cryptogamic Herbarium of Kunming Institute of Botany" xlink:href="https://scientific-collections.gbif.org/institution/a897b083-b832-4395-b663-209d7772a976" xlink:type="simple">HKAS</named-content> 149460).</p></tp:treatment-sec><tp:treatment-sec sec-type="Notes"><title>Notes.</title><p><italic><tp:taxon-name><tp:taxon-name-part taxon-name-part-type="genus" reg="Cortinarius">Cortinarius</tp:taxon-name-part> <tp:taxon-name-part taxon-name-part-type="species" reg="saloroides">saloroides</tp:taxon-name-part></tp:taxon-name></italic> is characterized by its violet pileus with fine fibrous scales, mauve to light brown lamellae, bluish violet stipe leaving a light brown ring on the upper part, and subspherical, broadly elliptical to elliptical basidiospores. Phylogenetic analysis indicates that <italic><tp:taxon-name><tp:taxon-name-part taxon-name-part-type="genus" reg="Cortinarius">C.</tp:taxon-name-part> <tp:taxon-name-part taxon-name-part-type="species" reg="saloroides">saloroides</tp:taxon-name-part></tp:taxon-name></italic> is nested in sect. <italic><tp:taxon-name><tp:taxon-name-part taxon-name-part-type="genus" reg="Cortinarius"/><tp:taxon-name-part taxon-name-part-type="section" reg="Cortinarius"/><tp:taxon-name-part taxon-name-part-type="section" reg="Delibuti">Delibuti</tp:taxon-name-part></tp:taxon-name></italic> sister branch to <italic><tp:taxon-name><tp:taxon-name-part taxon-name-part-type="genus" reg="Cortinarius">C.</tp:taxon-name-part> <tp:taxon-name-part taxon-name-part-type="species" reg="fibrillososalor">fibrillososalor</tp:taxon-name-part></tp:taxon-name></italic> (Fig. <xref ref-type="fig" rid="F1">1</xref>). Morphologically, <italic><tp:taxon-name><tp:taxon-name-part taxon-name-part-type="genus" reg="Cortinarius">C.</tp:taxon-name-part> <tp:taxon-name-part taxon-name-part-type="species" reg="saloroides">saloroides</tp:taxon-name-part></tp:taxon-name></italic> showcases a violet pileus with fine fibrous scales on the surface and a bluish violet stipe, which can be confused with <italic><tp:taxon-name><tp:taxon-name-part taxon-name-part-type="genus" reg="Cortinarius">C.</tp:taxon-name-part> <tp:taxon-name-part taxon-name-part-type="species" reg="fibrillososalor">fibrillososalor</tp:taxon-name-part></tp:taxon-name></italic>. Nevertheless, <italic><tp:taxon-name><tp:taxon-name-part taxon-name-part-type="genus" reg="Cortinarius">C.</tp:taxon-name-part> <tp:taxon-name-part taxon-name-part-type="species" reg="saloroides">saloroides</tp:taxon-name-part></tp:taxon-name></italic> can be distinguished from <italic><tp:taxon-name><tp:taxon-name-part taxon-name-part-type="genus" reg="Cortinarius">C.</tp:taxon-name-part> <tp:taxon-name-part taxon-name-part-type="species" reg="fibrillososalor">fibrillososalor</tp:taxon-name-part></tp:taxon-name></italic> by its thicker pileipellis, wider stipe hyphae, and slightly smaller basidiospores (<xref ref-type="bibr" rid="B28">Long et al. 2024</xref>).</p></tp:treatment-sec><tp:treatment-sec><!--Section generated to contain objects referenced in tp:taxon-treatment.--><fig id="F1" position="float" orientation="portrait"><object-id xmlns:xlink="http://www.w3.org/1999/xlink" content-type="doi" xlink:type="simple">10.3897/mycokeys.555.170601.figure1</object-id><object-id xmlns:xlink="http://www.w3.org/1999/xlink" content-type="arpha" xlink:type="simple">B2DA82C6-602C-530B-915C-57AA9763F635</object-id><label>Figure 1.</label><caption><p>Maximum likelihood phylogenetic tree generated from the combined <abbrev xmlns:xlink="http://www.w3.org/1999/xlink" xlink:title="internal transcribed spacer" xlink:type="simple">ITS</abbrev> and <abbrev xmlns:xlink="http://www.w3.org/1999/xlink" xlink:title="nuclear ribosomal RNA" xlink:type="simple">nrLSU</abbrev> sequenced dataset. Maximum likelihood bootstrap (<abbrev xmlns:xlink="http://www.w3.org/1999/xlink" xlink:title="Maximum likelihood" xlink:type="simple">ML</abbrev>-BP) ≥ 85% and Bayesian posterior probabilities (<abbrev xmlns:xlink="http://www.w3.org/1999/xlink" xlink:title="Bayesian inference" xlink:type="simple">BI</abbrev>-<abbrev xmlns:xlink="http://www.w3.org/1999/xlink" xlink:title="posterior probability" xlink:type="simple">PP</abbrev>) ≥ 0.90 are indicated above the nodes. “-” indicates that the support value was less than the respective threshold. The specimen vouchers and country are indicated after the species names. New samples collected in this study are indicated in red. “T” indicates that the type specimens.</p></caption><graphic xmlns:xlink="http://www.w3.org/1999/xlink" xlink:href="mycokeys-130-231-g001.jpg" id="oo_1571012.jpg" position="float" orientation="portrait" xlink:type="simple"><uri content-type="original_file" xlink:type="simple">https://binary.pensoft.net/fig/1571012</uri></graphic></fig></tp:treatment-sec><ref-list><ref id="B28"><mixed-citation xmlns:xlink="http://www.w3.org/1999/xlink" xlink:type="simple">Long P, Zhou SY, Li SN, Liu FF, Chen ZH (2024) Three new species of <italic><tp:taxon-name><tp:taxon-name-part taxon-name-part-type="genus">Cortinarius</tp:taxon-name-part></tp:taxon-name></italic> section <italic><tp:taxon-name><tp:taxon-name-part taxon-name-part-type="genus"/><tp:taxon-name-part taxon-name-part-type="section">Delibuti</tp:taxon-name-part></tp:taxon-name></italic> (<tp:taxon-name><tp:taxon-name-part taxon-name-part-type="family">Cortinariaceae</tp:taxon-name-part></tp:taxon-name>, <tp:taxon-name><tp:taxon-name-part taxon-name-part-type="order">Agaricales</tp:taxon-name-part></tp:taxon-name>) from China. MycoKeys 101: 143. <ext-link xlink:href="10.3897/mycokeys.101.114705" ext-link-type="doi" xlink:type="simple">https://doi.org/10.3897/mycokeys.101.114705</ext-link></mixed-citation></ref></ref-list></tp:taxon-treatment>
